# Supplementary material for: An Electrochemical Sensor Based on Amino Magnetic Nanoparticle-Decorated Graphene for Detection of Cannabidiol
Source: Nanomaterials (Basel). 2021 Aug 29;11(9):2227. doi: 10.3390/nano11092227 (PMC8467804; doi:10.3390/nano11092227)
Supplement: Supplementary file 1 [file nanomaterials-11-02227-s001.zip]

Archive with 1 entries (1 files):
- nanomaterials-1342669-supplementary.pdf
